# Supplementary material for: Effect of SARS-CoV-2 mRNA-Vaccine on the Induction of Myocarditis in Different Murine Animal Models
Source: Int J Mol Sci. 2023 Mar 6;24(5):5011. doi: 10.3390/ijms24055011 (PMC10002951; doi:10.3390/ijms24055011)
Supplement: Supplementary file 1 [file ijms-24-05011-s001.zip]

Archive with 1 entries (1 files):
- ijms-2190360-supplementary.pdf
